# Supplementary material for: Microwave-Assisted Synthesis of Morpholine-Based Chalcones as Reversible MAO-A Inhibitors in the Management of Mental Depression
Source: Pharmaceuticals (Basel). 2025 Feb 23;18(3):309. doi: 10.3390/ph18030309 (PMC11945657; doi:10.3390/ph18030309)
Supplement: Supplementary file 1 [file pharmaceuticals-18-00309-s001.zip]

Archive with 1 entries (1 files):
- pharmaceuticals-3444840-supplementary.pdf
